# Supplementary material for: Effects of Acute Cold Stress after Intermittent Cold Stimulation on Immune-Related Molecules, Intestinal Barrier Genes, and Heat Shock Proteins in Broiler Ileum
Source: Animals (Basel). 2022 Nov 23;12(23):3260. doi: 10.3390/ani12233260 (PMC9739716; doi:10.3390/ani12233260)
Supplement: Supplementary file 1 [file animals-12-03260-s001.zip]

Archive with 1 entries (1 files):
- animals-1957859-supplementary.pdf
